# Supplementary material for: ERBB4 confers metastatic capacity in Ewing sarcoma
Source: EMBO Mol Med. 2013 May 16;5(7):1019–34. doi: 10.1002/emmm.201202343 (PMC3721475; doi:10.1002/emmm.201202343)
Supplement: Supplementary file 3 [file emmm0005-1019-SD3.txt]

EMBO MolecularMedicine  PeerReview ProcessFile- EMM-2012-02343
 
 
© EMBO 1 
 
 
 
 
ERBB4confersmetastaticcapacity in Ewing sarcoma
 
AriadnaMendoza-Naranjo,AmalEl-Naggar,DanielH Wai,PritiMistry,NikolaLazic,Fernanda
RochaRojasAyala,IsabelaWerneckdaCunha,Pablo Rodriguez-Viciana,HongweiCheng,JoseH
TavaresGuerreiroFregnani,PatrickReynolds,RobertJ.Arceci,Andrew Nicholson,TimothyJ
Triche,FernandoA.Soares,AdrienneM.Flanagan,YuzhuoZWang,SandraJ.Strauss,PoulH.
Sorensen
 
Corresponding author:PoulSorensen, BritishColumbiaCancerResearchCentre 
 
 
 
 
Review timeline: Submissiondate: 07 December2012
 EditorialDecision: 22 January 2013
 Revisionreceived: 09 March 2013
 EditorialDecision: 25 March 2013
 Revisionreceived: 04April2013
 Accepted: 05 April2013
 
 
 
 
TransactionReport:
 
(Note:With the exception ofthe correction oftypographicalor spelling errors thatcould be a source ofambiguity,
letters and reports are not edited. The originalformatting oflettersand referee reports may not be reflected in this 
compilation.)
 
 
 
Editor: RobertoBuccione 
 
 
 
1stEditorialDecision 22 January 2013
ThankyouforthesubmissionofyourmanuscripttoEMBO MolecularMedicine.Wehavenow 
heard back from thethreeReviewerswhom weasked to evaluateyourmanuscript.You willseethat
allthree Reviewersare supportive ofyourwork and underline itsconsiderablepotentialinterest.
Theydoraisesomeissuesthatrequireyouraction,however.Forthisreason,publicationofthe
papercannotbeconsidered atthisstage.
 
I feelthatthere is no need to discuss each pointin detailas they are clearly stated. Reviewer 1 would 
like to know whether ERBB4 expression confers increased invasivity without altering growth rates. 
Furthermore,s/heasksifinhibitionofbothPI3K andFAK signalingpathwayshasasynergistic
effecton migration and invasion.Ifsuch is the case it would imply therapeutical relevance and thus 
requires directverification.I agree thatitwould make an importantaddition to your manuscript
 
Reviewer2specificallyenquiresaboutthep53statusinthepatientsamplesexaminedand
emphasizesthe relevance ofthisforexperimentstesting the chemosensitivity ofERB4 positive and 
negativecelllines.Furthermore,Reviewer2 isconcerned thatyourconclusion thatERBB4 
activation in the celllinesisligand independentisnotfully supported by thedata,and suggests
experimentalverification.
 
Reviewer3raisestheissueofinsufficientexperimentalsupportforyourcontentionthatthe
signaling pathway downstream ofERBB4 (which includes AKT and Rac1)supports ERBB4's 
ability to promote Ewing sarcomametastasis.S/healso suggestsappropriateexperimentalstrategiesEMBO MolecularMedicine  PeerReview ProcessFile- EMM-2012-02343
 
 
© EMBO 2 
to address this issue. 
 
Whilepublicationofthepapercannotbeconsideredatthisstage,wewouldwelcomeasuitably
revised submission,with the understanding thatthe Reviewers'concernsmustbe fully addressed 
withadditionalexperimentaldatawhereappropriate.
 
PleasenotethatitisEMBO MolecularMedicinepolicytoallow asingleroundofrevisiononlyand
that, therefore, acceptance or rejection of the manuscript will depend on thecompletenessofyour
responses included in the next,finalversion of the manuscript.
 
I look forward to receiving your revised manuscriptas soon as possible.
 
***** Reviewer'scomments***** 
 
Referee#1(CommentsonNovelty/ModelSystem): 
 
Theexperimentshavebeenwelldesigned,performedandanalyzed.Theauthorsfocusedonthe
metastaticaspectofEwingsarcoma,whenmoststudieshavefocusedontheEWS-FLI1
translocation product. This makes the study unique and novel. The potential impactoftargeting
ERBB4toslow downorpreventmetastasisinEwingsarcomaisveryhigh.Theauthorsuseofin
vitro and in vivo modelsystemsto addresstherelevanceofERBB4 in metastasisofEwing sarcoma
is appropriate. 
 
Referee#1(GeneralRemarks): 
 
ThismanuscriptexaminesthemechanismsunderlyingmetastasisinEwingsarcomausingtwoES
celllineswhich differin theirability to grow in suspension.The findingsare then expanded to other
EScelllines.Thisisaveryinterestingstudylookingspecifically atmetastasis ratherthan the 
EWS/FLI1translocationinES,andthefindingsarehighlyrelevanttopotentialtherapy,especially
metastaticEwingsarcoma.Theexperimentsarewelldesigned,theresultsareconsistentandclear,
and severalindependentapproachesweretaken to revealtheroleofERBB4 in Ewing sarcoma.
Therearefew issues,however,whichneedtobeaddressedtofurtherstrengthenthemanuscript. 
 
Majorpoints:
 
1.Describein moredetailaboutthegeneexpression profilesof CHLA9vs.CHLA10cells.For
example,how many genesshow differentialexpression and were there genesexpressed higherthan 
ERBB4?Ifso,whywerethosegenesnotconsidered?Atleast,thosegenesshouldbementioned
somewhere in the manuscript.
 
2.Since S culture condition maximally activatesERBB4 in CHLA10 cells,addition ofNRG1/2 or
HB-EGFinSconditionmaynothavemuchofaneffect.Also,expressionofNRG1andNRG2
increases dramatically in CHLA10 vs CHLA9 cells grown in M condition, and for NRG2,when 
CHLA9cellsareculturedinSconditioncomparedtoM.Theseresultssuggestthatactivationof
ERBB4anddownstream AktactivationmaybeNRG1- or2-dependent.In fact,in SupplementFig.
S2G,additionofNRG2appearstoincreasepAKT-T308inCHLA10 cellscompared to untreated.
Therefore,thestatement,"ERBB4anddownstream AktactivationislargelyERBB4-ligand 
independent" is premature and should be toned down if no further experiments are performed to 
provideadditionalevidence.IfERBB4 activation isligand independent,whatisthe mechanism in 
the absence of mutations or gene amplification? 
 
3.DoesERBB4 kd in CHLA10 cellsin M condition also causeapoptosis?
 
4.DoesERBB4 expression conferincreased motility (migration/invasion)withoutaltering the 
growth rate?Whatarethegrowth ratesofCHLA9 vsCHLA10 cells?Arethey comparable?How 
aboutthe growth rate ofCHLA9 cellsoverexpressing ERBB4 compared to the parentalCHLA9 
cells?
 
5.Doesinhibition ofboth PI3K and FAK signaling pathwayshave any synergistic effectson the 
migrationandinvasion?Ifso,thiscouldbetherapeuticallyrelevantandcanbetestedasinFig.8C,EMBO MolecularMedicine  PeerReview ProcessFile- EMM-2012-02343
 
 
© EMBO 3 
testing each inhibitors alone and in combination, together with etoposide or doxorubicin. 
 
Minorpoints:
 
1.TC71 doesnotshow increased ERBB4 protein expression and only amodestincreasein RNA 
whenculturedinsuspension.Thisshouldbementioned.
 
2.In Fig.8A and B,why areCHLA9 (M)cellsonly surviving at70%?How isthisgraph generated? 
 
 
 
Referee#2(CommentsonNovelty/ModelSystem):
 
Diseaserecurrenceandmetastasisarethesinglemost-powerfulpredictorsofoutcomein Ewing 
sarcoma.The manuscriptprovides a novelmechanism ofmetastasis and identifies a putative 
therapeutic target. The results are based on celllinesfrom differentdisease stages,and a powerfulin 
vivo metastasismodel(renalsubcapsularimplantation mousemodel). 
 
Referee#2(GeneralRemarks):
 
ThispaperreportsadetailedandverywellperformedanalysisofERBB4functionin Ewing
sarcoma.The authors identify high ERBB4 expression in a subsetofEwing sarcoma celllines and 
patientmaterials,specifically in metastasisderived samples.They provideconvincing evidencefor
ERBB4beinginvolvedintumorcellmigration,invasion,and metastaticspread.They identify 
PI3K-AKTandFAK activationdownstream ofERBB4underconditionsofcellularstress(serum 
starvation and surface independentgrowth),which resultin activation ofRac GTPase,a wellknown 
playerin themetastaticprocess of many cancers.Consistentwith their hypothesis thatERBB4 plays 
a key role in disease progression,the authorsreportsignificantly decreased disease-free survivalof 
patientswith high ERBB4 expression in theirprimary tumors.Thesefindingsare very important
since they may offera new avenue to the therapeutic targeting ofmetastatic disease in this 
aggressive cancer.
AsamodeltostudyERBB4function,theauthorusedcelllinesderivedfrom eitherpre- (n=3) or 
post-chemotherapy (n=6)tumorsamples.The latterwere allmutantforp53 and expressed ERBB4,
whilethethreecelllinesestablishedfrom untreateddignosticbiopsiesexpressedwildtypep53.
Mutantp53hasbeenreportedpreviouslytobeassociatedwithadverseoutcome,andtheknown
biology of mutant p53 allows for many interpretations why it supports treatment resistance. The 
authorsmention thatthe mechanism ofERBB4 transcriptionalactivation isunclear.thus,itcannot
beexcluded thatitisrelated to p53 status.Do theauthorsknow aboutp53 statusin any ofthe
patientsamplesthatthey investigated?And,aretheauthorsawareofany ERBB4 negativep53 
mutantcelllineand,viceversa,anyERBB4positivecelllinethatiswildtypeforp53?Thisquestion
becomeseven moreimportantin theexperimentstesting chemosensitivity ofERB4 positiveand 
negativecelllines.Both doxorubicin and etoposideareknown to activatethep53 pathway.Thus,it
is not surprising that wildtype p53 CHL9 cells were more sensitive than p53 mutant CHL10cells.It
willbedifficulttodissectthep53andtheERBB4effectsinthismodelsystem.Ithereforesuggestto
deletetheparton chemoresistancefrom themanuscript. 
Whenreferringtothepost-chemo celllinesthe authorsalwaysspeak aboutÑrecurrent or metastatic 
ES",however,Table1doesnotprovideinformationontheorigin(primarytumor,localrelapseor
distantmetastasis)ofthesecelllines.Theauthorsshould eitherprovidethisinformation ifavailable,
orbemoreacurateby referring simply to Ñpost-chemotherapy" derived celllines.
TheconclusionthatERBB4activationinthecelllinesÑislargelyligandindependent"isnot
sufficiently supported by the experimentaldata,which rely solely on the effects ofectopically 
provided ligandson top ofendogenousligand expression.Theauthorsshould perform knockdowns
ofendogenousERBB4 ligandsHB-EGF,NRG-1,and NRG-2 to maketheirpoint.Also,ligand 
treatment was performed under serum starvation conditions, which the authors show that by itself
upregulatesERBB4 activity confounding theexperiment.
 
Minorcomments:
FigureS2C:lacksknockdown-only control
FigureS2H:lackslegendforbands
 EMBO MolecularMedicine  PeerReview ProcessFile- EMM-2012-02343
 
 
© EMBO 4 
 
 
Referee#3(GeneralRemarks):
 
In the firstsubmission of manuscriptEMM-2012-02343 theauthors convincingly show thatERBB4 
contributesto the metastatic potentialofEwing sarcoma cellsand isoverexpressed in the metastases
ofES patients.In asmallcohort,expression ofERBB4 in ES metastasispredictspatientoutcome. 
 
Thisisathoroughand impressive study that addresses an important property of ES metastatic 
disease.Theonly additionaldatathatIwould recommend isaphenotypicanalysisofERBB4 
downstream signaling.Theauthorsputconsiderableeffortinto identifying signaling pathways 
downstream ofERBB4 including AKT and Rac1.They contend thatthispathway contributesto 
ERBB4'sabilitytopromoteESmetastasis,however,thiscontentionneedstobeformallytested.
Inhibitors are notorious for off targeteffects.Knockdown experiments of key signaling components 
downstream ofERBB4 (AKT and Rac)needsto beperformed and theimpacton CHLA-10 invasion 
withhighbasalERBB4expressiondetermined.
 
 
 
1stRevision - authors'response 09 March 2013
Wewouldliketothankthereviewersfortheircommentsand suggestions,which havehelped to 
strengthen the manuscript.Point-by-pointresponsesto thereviewers’comments(in italics)areas
follow:
 
Referee#1
 
Majorpoints:
 
1. Describe in more detail about the gene expression profiles of CHLA9 vs. CHLA10 cells. For
example,how many genesshow differentialexpression and were there genesexpressed higherthan 
ERBB4? If so, why were those genes not considered? At least, those genes should be mentioned
somewhere in the manuscript.
 
Wehadpreviously included a heatmap showing the 46 differentially expressed genes in CHLA-10 
versusCHLA-9 ES cellsFig.S1A.In responseto thereviewer’scomment,wehavenow added a
new table(Supporting Table1)containing detailed information on the46 genes from Fig.S1A.This 
table includes the names of each gene and encoded protein, predicted functions, and known 
associationswith cancer.Thisisadditionally referred to in the revised manuscripton page 5,lines8-
12.Regarding therelativeexpression ofthese genes compared to ERBB4in CHLA-9 and CHLA-10 
celllines,while Affymetrix expression profilesare very usefulto determine differentialexpression 
ofagiven genein differentsamples,thismethod isnotreliableforcomparing expression changes
acrossdifferentgenes.Thisisbecausegene-specific probe sets on the chips behave differently and 
intergene quantitation is unreliable. Therefore we cannot use this data to determine whether other 
genes are more significantly altered than ERBB4. The reason for focusing on ERBB4 rather than 
these other genes is that we previously found that ERBB4 is activated in Ewing sarcoma cells under 
suspension where itacts to suppress anoikis(Kang etal,2007).The latter propertyis essential for 
cancercells to survive under anchorage independent conditions in the circulation or in lymphatics 
prior to establishment of overt metastases (Simpson et al, Cancer Lett 2008). This point is
highlighted in themanuscripton page5,lines14-15.Wefeelthatto study allofthe differentially 
regulated genes would be beyond the scope of the current manuscript, and instead we are 
specifically focusing on one gene ofparticularinterestdue to the above reasons.
 
2.SinceS culturecondition maximallyactivatesERBB4 in CHLA10 cells, addition of NRG1/2 or 
HB-EGF in S condition may not have much of an effect. Also, expression of NRG1 and NRG2EMBO MolecularMedicine  PeerReview ProcessFile- EMM-2012-02343
 
 
© EMBO 5 
increases dramatically in CHLA10 vs CHLA9 cells grown in M condition, and for NRG2, when 
CHLA9cellsarecultured inSconditioncompared toM.These results suggest thatactivationof
ERBB4anddownstream AktactivationmaybeNRG1- or2-dependent.In fact,in SupplementFig.
S2G,addition ofNRG2 appears to increasepAKT-T308 inCHLA10cellscompared tountreated.
Therefore, the statement, "ERBB4 and downstream Akt activation is largely ERBB4-ligand 
independent" is premature and should be toned down if no further experiments are performed to 
provideadditionalevidence.IfERBB4 activation isligand independent,whatisthemechanism in 
the absence ofmutations or gene amplification?
 
Weagree thatwehavenot rigorously ruledouta role forERBB4 ligandsbasedonour findings,
especially since ES cellsexpress severalknown ERBB4 ligands. In addition to the experimentof
FigS2G of thepreviousversion (now Fig.S2H),wealso performed anotherexperiment thatwas
previously reported as “data not shown” but is now included as new Supp. Fig S2G. In this 
experiment we compared effects of ligand addition versus no treatment on ERBB4 tyrosine 
phosphorylation (Tyr-P) in ES cells, using ERBB4 pulldowns followed by anti-phosphotyrosine
immunoblotting. CHLA-9 and CHLA-10 cells were grown as monolayers (M) or under non-
adherent conditions (S) and stimulated with HB-EGF, NRG-1, or NRG-2. This showed that 
treatment of CHLA-10 S cultures(butnotCHLA-9 S cultures)with exogenousHB-EGF,NRG-1,or
NRG-2 did notsignificantlyincreaseERBB4Tyr-P (Tyr-P).However,weagreethatsinceERBB4
appearsto be maximally activated underS conditions,and strongly express ERBB4 ligands under 
these conditions, additional ligand addition may not demonstrably increase Tyr-P. Therefore we
have replaced the statement, "ERBB4 and downstream Akt activation is largely ERBB4-ligand 
independent", with “Our data using ligand stimulation suggest that ERBB4 may already be 
maximallyactivatedunderSconditions,suchthatadditionalectopicligandtreatmentisunlikelyto
further increase ERBB4 P-Tyr and activation. Further experiments are necessary to determine if
ERBB4activation is ligand dependent or independent in ES cells” (page 17, lines 18-22).Wealso 
modifiedthesentenceonpage,8,lines8-9 to reflectthischange.
 
In answer to the question of how ERBB4 mightbe activated, if indeed ligand independent, since 
ERBB4mRNAandproteinlevelsarebothincreasedinCHLA-10 and otherchemoresistantES cell
lines, one possibility is that overexpression on the cell surface leads to auto- orcross-activation.In 
the absence of mutations or gene amplification, the mechanism of transcriptional overexpression 
remains unknown, although ERBB4 promoter methylation or p53 mediated suppression are 
possibilities. Since we have now toned down our claim that ERBB4 activation is ligand 
independent, we have included a sentence addressing thelatterpointsin theDiscussion on page18,
lines 1-4.
 
3.DoesERBB4kdinCHLA10cellsinM conditionalsocauseapoptosis?
 
We agree that this is an important point. Although we already had performed the relevant
experiment,we did notinclude the data in our previous version as we mainly focused on the effect 
ofERBB4 knockdown in S cultures.ERBB4 kd also causesapoptosis in CHLA10 cellsunderM 
conditions.We have now included this result in the current version asSupp FigS2E, and in the 
Resultssection,page 8,lines1-2.
 
4. Does ERBB4 expression confer increased motility (migration/invasion) without altering the
growth rate? Whatarethegrowth ratesofCHLA9 vsCHLA10 cells? Aretheycomparable? How 
about the growth rate of CHLA9 cells overexpressing ERBB4 compared to the parental CHLA9 
cells? 
 
Weagreethattheseareimportantquestions.Ascanseeninthegraphsbelow(Fig.Xi),thegrowth
rates of CHLA-9 (and TC32)parental(pLEOC control)cellsversuscellsoverexpressing ERBB4 are
very similar. However, ERBB4 upregulation in these cells do significantly increase migration and 
invasion (manuscript, Fig 3F and Fig S3E). This strongly suggests that increased proliferative rates EMBO MolecularMedicine  PeerReview ProcessFile- EMM-2012-02343
 
 
© EMBO 6 
do notexplain theobserved differencesin motility rates. 
 
 
 
FigXi.GrowthcurvesofCHLA-9 and TC32 ES cellstransduced with pLEOC vectoraloneorERBB4 
overexpression constructsareshown.Thedatarepresentmeans± SD ofn=3 experiments. 
 
Wedidobservesignificantdifferences incellproliferation ratesbetweenCHLA-9 and CHLA-10 
cells(Fig.Xiigraphsbelow).Although thismightsuggesta correlation between high proliferative 
rates and increased migration/invasion in CHLA-10 compared to CHLA-9 cells, there is a large
literature indicating that these two phenotypes, proliferation and motility, are not necessarily 
correlated (e.g.from ourgroup;Evdokimova etal,CancerCell, 2009; PMID:19411069). Moreover, 
as shown in Fig Xi, we observed increased motility in CHLA-9 and TC32 cells overexpressing 
ERBB4vs.parentalcellswhen there were no differencesin growth rates.Therefore we believe that
the observed differences in motility are not due to altered proliferation rates.
 
 
FigXii.Incucytelive-cellimaging system wasused to generate growth curvesofCHLA-9 and CHLA-
10 ES cellstransduced with scrambled shRNA controlversus1410 or1411 ERBB4 shRNA constructs
asshown.The data representmeans± SD ofn=3 experiments. 
 
5.Does inhibitionofbothPI3KandFAKsignallingpathwayshaveanysynergisticeffectson the
migrationandinvasion?Ifso,thiscouldbetherapeuticallyrelevantandcanbetestedasinFig.8C,
testing each inhibitors alone and in combination, together with etoposide or doxorubicin.
 
This is agood suggestion.Wecombined FAK and PI3K inhibitors and tested whether this has aEMBO MolecularMedicine  PeerReview ProcessFile- EMM-2012-02343
 
 
© EMBO 7 
synergistic effect on migration and invasion, as suggested by the reviewer (see Fig Xiii below).
However,asynergisticeffectoninvasionandmigrationwasnotobservedaftercombining PI3K and 
FAK inhibitors.
 
 
 
FigureXiii.MigrationandinvasionwereevaluatedusingMatrigelBD uncoatedorcoatedBoyden
chambers,respectively,in CHLA-10 cellsincubated in thepresenceof5 µM LY-294002,5 µM 
FAKinh14,1µM FAKinhII,orcombination ofLY294002+FAKinhIIorLY294002+FAKinh14 added 
to the lower chambers.
 
Nevertheless,westillperformedthesuggesteddrugcombinationexperimentsbycombiningeachof
these inhibitors with increasing doses of either Etoposide or Doxorubicin (Fig Xiv, below). No
statistically significant differences were observed for any of the combination treatments.
Experiments using combinations of FAK and PI3K inhibitors with the above drugs were also
performed, but no statistically significant differences were observed after combining these drugs
(data not shown).Of note,Reviewer 2, for the reasons outlined below (see Reviewer 2,Point1),
suggests thatwe delete Fig.8 relating to drug sensitivity studies ofES cell lines with orwithout
ERBB4 knockdown or Lapatinib treatment from the manuscript. We agree with this comment.
ThereforeFigs.XiiiandVixstudieshavenotbeenincludedoralludedtointherevisedmanuscript,
aswe have removed allexperimentsrelated to drug sensitivity testing. 
 
 EMBO MolecularMedicine  PeerReview ProcessFile- EMM-2012-02343
 
 
© EMBO 8 
 
 
FigureXiv.Graphsshow EtoposideandDoxorubicindose-response in CHLA-10 cellsincubated with 5 
µM LY-294002,5 µM FAKinh14,or1µM FAKinhII.CellviabilitywasmeasuredusingtheWST-1 
assay and wasplotted aspercentage ofcellsurvival± SD. 
 
 
Minorpoints: 
 
1.TC71doesnot show increasedERBB4protein expressionandonlyamodest increase inRNA 
whenculturedinsuspension.Thisshouldbementioned. 
 
WehaveaddedasentencestatingthatonlymodestincreaseofERBB4expressionwasseeninTC71
cellsin M compared to S cultures.Thiscan be found in page 6,lines6-7.
 
2.In Fig.8A and B,why are CHLA9 (M) cells only surviving at70%? How is this graph generated?
 
Thegraphwasgeneratedusingthemaximum valueofabsorbanceinWST-1 assaysfrom 3 separate 
experiments,which was found in CHLA-10 controlcellsat100% survival.The remaining values
were calculatedwith reference to thismaximum value. It is conceivable that, sinceCHLA-9 and 
CHLA-10 representdifferentcelllines,they may havedifferentmetabolic activities that account for 
the reduced values observed in CHLA-9 cells.Wehavenow madereferenceto theaforementioned 
quantification in theSup methodssection,so thiswillhopefully bemoreexplanatory forthereader.
Thiscanbefoundinthe SupportingInformationsection,onpage23,lines13-16 
 
 
 EMBO MolecularMedicine  PeerReview ProcessFile- EMM-2012-02343
 
 
© EMBO 9 
Referee#2
 
1. Theauthorsmention that themechanism ofERBB4 transcriptionalactivation isunclear.
thus, it cannot be excluded that it is related to p53 status. Do the authors know about p53 status in 
any of the patient samples that they investigated? And, are the authors aware of any ERBB4 
negativep53 mutantcelllineand,viceversa,anyERBB4 positivecelllinethatiswildtypefor p53? 
This question becomes even more important in the experiments testing chemosensitivity of ERB4
positive and negative cell lines. Both doxorubicin and etoposide are known to activate the p53 
pathway. Thus, it is not surprising that wild type p53 CHL9 cells were more sensitive than p53 
mutant CHL10 cells. It will be difficult to dissect the p53 and the ERBB4 effects in this model
system.Ithereforesuggesttodeletethepartonchemoresistancefrom themanuscript.
 
Thisisaveryrelevantsetofquestions.Wedonotknow thep53statusofanyoftheEwingsarcoma
clinical samples.Assessing p53 expression in clinical samplesby immunohistochemistry (IHC) is 
often not a reliable indicator of p53 mutation status, as p53 stabilization may occur by other
mechanisms.Wewouldthereforehavetosequencethesamples,butunfortunatelywedonothave
available material for such analyses.Moreover,none of the cell linesused are p53 wild-type and 
ERBB4overexpressing,northeopposite(seeFig.1E andSupportingTable2).Wethereforeagree
with the reviewer that it will very difficult to separate out ERBB4 and p53 effects on
chemoresistance, and therefore we have deleted all of the drug sensitivity testing experiments
(previous Fig.8) in the revised manuscript.
 
2. Whenreferringtothepost-chemo celllinesthe authorsalwaysspeak about“recurrentor
metastaticES",however,Table1doesnotprovide information on the origin (primary tumour, local 
relapse or distantmetastasis)ofthese celllines.The authors should either provide this information 
if available, or be more accurate by referring simply to “post-chemotherapy"derived celllines.
 
We agree that for some of the cell lines the origin of the lines is unknown. We have therefore 
redesignated these celllines as post-chemotherapy.
 
3. TheconclusionthatERBB4activationin thecell lines“is largely ligandindependent" is
not sufficiently supported by theexperimentaldata,which rely solelyon theeffects ofectopically
provided ligandson top ofendogenousligand expression.Theauthorsshould perform knockdowns
of endogenous ERBB4 ligands HB-EGF, NRG-1, and NRG-2 to make their point. Also, ligand 
treatment was performed under serum starvation conditions, which the authors show that by itself 
upregulatesERBB4 activityconfounding theexperiment.
 
ThispointissimilartoReviewer1,Point2.Asdiscussedinourresponsetothatpoint,weagree that
since ERBB4 appears to be maximally activated in CHLA-10 cellsunderS conditions,and thatthe
same cells express high levels ofERBB4 ligands underthese conditions,additionalectopic ligand 
addition may notobservably increase Tyr-P under these conditions.Therefore we cannot say that
ERBB4 activation is or is not ligand independent. We also agree that since serum starvation is
expected to increase ERBB4 activation, the results are further confounded. Therefore we have 
replaced the statement, "ERBB4 and downstream Akt activation is largely ERBB4-ligand 
independent", with “Our data using ligand stimulation suggest that ERBB4 may already be 
maximallyactivatedunderSconditions,suchthatadditionalectopicligandtreatmentisunlikelyto
further increase ERBB4 P-Tyr and activation. Further experiments are necessary to determine if
ERBB4activationisliganddependentorindependentinEScells.”Thesecanbefoundinpage17,
lines 18-22. 
 
 
 EMBO MolecularMedicine  PeerReview ProcessFile- EMM-2012-02343
 
 
© EMBO 10
Minorcomments:
 
FigureS2C:lacksknockdown-onlycontrol 
 
TheeffectsofERBB4knockdownvs.scrambledcontrolshRNA isdepictedforallthreecelllinesin
Fig2B and2C.
 
FigureS2H:lackslegendforbands 
 
Wethankthereviewerforpointingthisout.Themissinginformationhasbeenaddedtothefigurein 
the revised version.
 
 
Referee#3
 
This is a thorough and impressive study that addresses an important property of ES metastatic
disease. The only additional data that I would recommend is a phenotypic analysis of ERBB4 
downstream signalling. The authors put considerable effort into identifying signalling pathways
downstream of ERBB4 including AKT and Rac1. They contend that this pathway contributes to 
ERBB4' s ability to promote ES metastasis, however, this contention needs to be formally tested.
Inhibitors are notorious for off target effects. Knockdown experiments of key signallingcomponents
downstream ofERBB4 (AKT and Rac)need to beperformed and theimpacton CHLA-10 invasion 
withhighbasalERBB4expressiondetermined. 
 
Weagreewiththispoint.Toprovidegeneticevidence,wethereforeperformedsiRNA knockdown
of Akt and Rac1 in CHLA-10 cells with high basal ERBB4 expression, as suggested by the
reviewer, and performed migration and invasion experiments on these cells compared to control
siRNA cells.Additionally,we expressed commercially available Aktand Rac1 dominantnegative 
(DN) constructs in CHLA-10 cells and tested effects on migration and invasion using the same
assays.These new data can be found asFig 5C,and provide compelling evidencethatreducing Akt
orRac1 levelsoractivity markedly reducesboth migration and invasion in CHLA-10 cells.
 
 
 
2nd EditorialDecision 25 March 2013
ThankyouforthesubmissionofyourrevisedmanuscripttoEMBO MolecularMedicine.Iam 
pleased to inform you thatwewillbeableto acceptyourmanuscriptpending thefollowing final
technical amendments: 
 
1)Thedescription ofallreported datathatincludesstatisticaltesting muststatethenameofthe
statisticaltestused to generate errorbars and P values,the number(n)ofindependentexperiments 
underlying each datapoint(notreplicatemeasuresofonesample),and theactualP valueforeach 
test(notmerely 'significant'or'P < 0.05').Please make sure thatthisiffully complied with. 
 
3)Thereisspaceattheend ofeach articleto listrelevantweb linksforfurtherconsultation by our
readers ("For more information").Could you identify some relevantones and provide such 
information as well? Some examples are patient associations, relevant databases, 
OMIM/proteins/geneslinks,author'swebsites,etc...(thisisnotcompulsorybutmightapplyinyour
case)
 
Pleasesubmityourrevisedmanuscriptwithin two weeks.Needlessto say,thesoonerwereceiveitEMBO MolecularMedicine  PeerReview ProcessFile- EMM-2012-02343
 
 
© EMBO 11
the sooner I will be able to formally accept your manuscript. 
 
I look forward to receiving a new revised version of your manuscriptas soon as possible.
 
 
***** Reviewer'scomments*****  
 
Referee#1(GeneralRemarks):
 
Theauthorshavesufficientlyaddressedallthecomments. 
 
 
 
 
 
