# Supplementary material for: ERBB4 confers metastatic capacity in Ewing sarcoma
Source: EMBO Mol Med. 2013 May 16;5(7):1019–34. doi: 10.1002/emmm.201202343 (PMC3721475; doi:10.1002/emmm.201202343)
Supplement: Supplementary file 4 [file emmm0005-1019-SD4.txt]

1
SUPPORTINGINFORMATION 
 
ERBB4 confers metastaticcapacity in Ewing sarcoma (Mendoza-Naranjo etal) 
 
Tableof contents:
Supporting FigureS1……………………………………………………………page2 
Supporting FigureS2……………………………………………………………page3-4 
Supporting FigureS3……………………………………………………………page5-6 
Supporting FigureS4……………………………………………………………page7 
Supporting FigureS5……………………………………………………………page8 
Supporting Table S1………...……………………………………………………page9-13 
Supporting Table S2………...……………………………………………………page14 
Supporting TableS3………...……………………………………………………page15 
Supporting Table S4………...……………………………………………………page16 
Supporting Table S5………...……………………………………………………page17 
Supporting Table S6………...……………………………………………………page18-20
Supporting Materials And Methods……………………………………………page21-29 
Supporting References………...………………………...………………………page30 
 
 
  2
 
Supporting Figure S1 Regulation of ERBB4 expression in ES cell lines. A. Heat-map 
showing theexpression profiles of 46 genes significantly differentially expressed (atleast7-
fold; p<0.05, n=3)in CHLA-10 vs. CHLA-9 cells.B. Genome-wide copy number analysis of 
6 ES cell lines was performed on Affymetrix SNP6.0 arrays. The red arrow indicates the
location of ERBB4 (Chr2q34: 212,240,442 - 213-403,353, hg19). SNP profiles show no 
obvious copy-number aberrations attheERBB4 locus in any of thecelllines analysed.  
 3
 4
Supporting Figure S2 Akt-activity modulation in ES cells and rescue experiments after 
ERBB4 kd.A-B. Thetyrosinekinaseactivation profiles of 42 tyrosine kinases were evaluated by 
proteome arrays in CHLA-10 (A), and ERBB4 kd CHLA-10 cells (B) growth as M or S; n=3. 
Tyrosine phosphorylation of ERBB4 was evident in these arrays (A; black boxes), and was 
increased under S conditions. Among members of the EGFR family, very weak ERBB2 and 
ERBB3 p-Tyrwas observed, andEGFR p-Tyr levels, although detectable, did not change in M 
vs. S cultures (A, arrows). ERBB4 kd did not affect p-Tyr of any tyrosinekinaseanalysed (B). C.
Rescue of ERBB4 in 1410 or 1411 ERBB4 kd cells usingplasmids containing silent mutations in 
the ERBB4shRNA target regions restored Akt activation.D.ERBB4 kd in 3 metastatic ES cell 
lines dramatically increased c-PARP expression. Actin was used as a loading control; n=3. E.
Thegraph shows apoptosis in CHLA-10 grown as M or S cultures, calculated as described in the 
Supplementary Methods section. Data represent mean ± SD of three independent experiments;** 
p<0.01; *** p<0.005. Specific numerical P-values for these and all subsequent supporting 
experiments are itemized in Supporting Table S6. F.ERBB4 ligands expression was examined 
by RT-PCR in CHLA-9 and 10 cells cultured as M or S. GAPDHwas used as an internal control. 
G.ERBB4 tyrosine phosphorylation (p-Tyr) wasevaluated after treatment of M or S cultures of 
CHLA-9 and CHLA-10 cells with the indicated ErbB4 ligands. Cell extracts were 
immunoprecipitated for endogenous ErbB4, and samples were immunoblotted with P-Tyr or 
ERBB4 Abs. Total lysates were probed with an Actin antibody as a loading control. H. Akt
activation was analysed in CHLA-9 and CHLA-10 ES cells incubated with three ERBB4 ligands
in the absence of serum. One of three representative experiments is shown. I.ERBB4 and p-Akt
expression levels were evaluated by Western blot in CHLA-9cellstransduced with ERBB4 or 
pLEOC constructs. Cells were growth as monolayer in serum-stimulated (M), serum-starved (SS), 
or under anchorage independent conditions (S) for 24 h. TotalAktwas used as aloading control. 
Blots are representative of n=3 independent experiments.5
 
Supporting FigureS3 Targeting ERBB4 impairs migration and invasion of metastatic
ES cells. A. Confluent monolayers of CHLA-10 cells transduced with 1410 and 1411 
ERBB4-shRNA constructs, or treated with 1 µM Lapatinib were wound-scratched and 
allowed to migrate for 30 h. The graph shows the velocity of migration ± SD of n=6 
independent experiments; **, p<0.01; ***, p<0,005. B. The effect of Lapatinib in ERBB4 
tyrosinekinaseactivity was evaluated in CHLA-10 grown as M or S, and treated with 1 µM 
Lapatinib. Samples wereimmunoprecipitated with anti-ERBB4 antibody, and immunoblotted 
with anti-phosphotyrosine(p-Tyr) or ERBB4 Abs. Figuredepicts oneof threerepresentative
experiments. C. Cell viability was measured over aperiod of 24 h using WST-1 assays in 
Scrambled and ERBB4 kd CHLA-10, CHLA-25 and SK-N-MC cells. Thegraph represents 
percentof cell survival±SD;n=4. D. Matrigel-coated transwells wereused to analyse the
extentof cellinvasion in CHLA-10, CHLA-25, and SK-N-MC metastaticcelllines. ERBB4 6
kd significantly reduced cellinvasion through Matrigel-coated transwells;*** p<0.005. The
extent of cell invasion was reestablished after restoring ERBB4 expression in all threecell 
lines; ** p<0.01. E. Boyden chamber experiments wereused to analyse thecontribution of 
ERBB4 to the cell migration process in CHLA-9 and TC32 ES ES cells overexpressing 
ERBB4, or transduced with pLEOC controlconstructs. Data representmean ±SD of three
independentexperiments;**p<0.01;***p<0.005.   
 
 
 
 
 
 
 
 
 
 
 
 
 
 
 7
 
Supporting Figure S4 ERBB4 regulates FAK activity in ES cells. A. CHLA-9 cells 
(scrambled or overexpressing ERBB4), and CHLA-10 cells treated or notwith LY-294002, 
UO-126 and FAKinh14 or FAKinhII, wereharvested, lysed, and processed by Western blot
as described in the Methods section. Figure depicts representative blots from n=3 
independentexperiments. B. Cellviability was measured over aperiod of 40 h using WST-1 
assays in CHLA-10 cells treated with vehicle or LY-294002, UO-126, FAKinh14 and 
FAKinhII. The graph represents percentage of cell survival ± SD. C. Total FAK Tyr and 
Tyr397 phosphorylation were assessed by immunoprecipitation in CHLA-9, CHLA-9-
ERBB4, CHLA-10, and CHLA-10 ERBB4 kd (1410 and 1411) cells, during cellspreading 
assays. Graphs show p-Tyr 397 and totalP-Tyr levels normalized vs. totalFAK among the
differentconditions;* p<0.05;***p <0.005;n=3.  8
 
Supporting FigureS5 ERBB4contributes to invasion and metastasis formationin vivo. 
A-B. H&Estaining showing thatCHLA-10 and CHLA-10 ERBB4 kd (A), and CHLA-9 and 
CHLA-9/ERBB4 cells (B) formed largetumours under therenalcapsuleof implanted mice. 
Scale bars = 50 µm. Arrows denote regions of necrosis in CHLA-10 ERBB4 kd (A) and 
CHLA-9 tumours (B). 
 
 
 
 
 
  9
Supporting Table S1 List of genes significantly differentially expressed (at least 7-fold;p<0.05) 
in CHLA-10 versus CHLA-9 Ewing sarcoma cell lines, along with encoded proteins, and 
function and relation to cancer if known. Genes shown in red were significantly upregulated 
whereas those in blue were downregulated.
Gene Protein Description/Function RelationtoCancer
ANXA5 annexin A5 
 Annexin5isaphospholipaseA2andprotein
kinase C inhibitory protein with calcium 
channelactivity and a potentialrole in cellular
signaltransduction,inflammation,growth and 
differentiation.
Expressionofannexina5is
associated with highertumorstage 
and poorprognosisin colorectal
adenocarcinomas
FABP3 fatty acid binding protein 3 
 Fattyacid-binding protein 3 gene containsfour
exonsand itsfunction isto arrestgrowth of
mammaryepithelialcells.
Thisgene isa candidate tumor
suppressorgene forhuman breast
cancer.
LAMA2 laminin, alpha 2 
Thisgene encodesthe alpha 2 chain,which 
constitutes one ofthe subunits oflaminin 2 
(merosin) and laminin 4 (s-merosin).Mutations
in this gene have been identified as the cause 
ofcongenitalmerosin-deficientmuscular
dystrophy.
 LAMA2 isa DNA methylation marker
in colorectal cancer
ME1
malicenzyme1,
NADP(+)-
dependent,
cytosolic 
Thisgene encodesa cytosolic,NADP-
dependentenzyme thatgeneratesNADPH for 
fatty acid biosynthesis.
ME1andME2areoften
overexpressed in cancersand can 
suppress senescence and promote 
tumour growth. 
ABCA13
ATP-binding 
cassette,sub-
family A (ABC1), 
member13
Thisgene isa memberofABC gene subfamily
A (ABCA).
ABCA13wasupregulatedincolorectal
tumours versus control tissues 
CH25H
cholesterol25-
hydroxylase 
Thisisan intronlessgene thatisinvolved in 
cholesteroland lipid metabolism. Unknown
TRGV3
T cellreceptor
gamma variable 
3 
The functionalrole isstillunclear Possibleroleinleukaemia
DSC3 desmocollin 3 
The protein encoded bythisgene isa calcium-
dependentglycoprotein and componentof
intercellular desmosome junctions. Involved in 
the interaction ofplaque proteinsand
intermediate filaments mediating cell-cell
adhesion.
MethylationofDSC3DNAisa
prognosticmarkerin human colorectal
cancer
MST4
Mammalian
STE20-like 
protein kinase 4 
The productofthisgene isa memberofthe 
GCKgroupIIIfamilyofkinases.Mediatorof
cellgrowth.Modulates apoptosis
MST4playsaroleinprostatecancer
progression.
OTX2 orthodenticle homeobox 2 
Thisgene encodesa memberofthe bicoid 
subfamily ofhomeodomain-containing 
transcription factors. The encoded protein acts 
asa transcription factorand playsa role in 
brain,craniofacial,and sensory organ 
development.
OTX2isessentialinmedulloblastoma 
and directly drivesproliferation by 
regulation ofcellcycle genes. 
GPR174
G protein-
coupled receptor
174 
Thisgene encodesa protein belonging to the 
G protein-coupled receptorsuperfamily.
PutativereceptorforpurinescoupledtoG-
proteins
GPR174wasstatisticallysignificantly
overexpressed in subcutaneous
metastasesinmelanoma
DOCK11 dedicatorofcytokinesis 11 
Guaninenucleotide-exchange factor(GEF)
that activates CDC42 by exchanging bound 
GDPforfreeGTP 
DOCK11isamongstthe top-20 
highestexpressed genesin testicular
carcinoma 10
S100A10
S100calcium 
binding protein 
A10
The protein encoded bythisgene isa member
ofthe S100 family ofproteinsand isinvolved 
in the 
regulation ofa number ofcellular processes 
such as cellcycle progression and 
differentiation.S100A10 isa key regulatorof
cellularplasmin production.
S100A10playstwomajorrolesin
oncogenesis,firstasa regulatorof
cancercellinvasion and metastasis 
and secondly asa regulatorofthe 
recruitmentoftumour-associated 
cells,such as macrophages,to the 
tumour site. 
NRIP1
nuclearreceptor
interacting 
protein 1 
NRIP1isanuclearproteinthatinteractswith
the hormone-dependentactivation domain AF2 
ofnuclearreceptors.Thisprotein modulates
transcriptional activity of the estrogen receptor.
NRIP1(RIP140)regulates retinoic 
acid mediated differentiation and 
growth suppression ofhuman 
embryonalcarcinoma cellsand the 
proliferation ofbreastcancercellsin 
vitro. A potential role for RIP140 in 
cancercachexia has been suggested.
CALB1 calbindin 1 
Calbindinisacalcium-binding protein 
belonging to the troponin C superfamily.
Bufferscytosoliccalcium.Maystimulatea
membraneCa(2+)-ATPaseanda3',5'-cyclic 
nucleotid phosphodiesterase 
Possibleroleinlungcancer
NTN4  netrin 4 
NTN4belongstoafamilyofproteinsrelatedto
laminins. May play an important role in neural, 
kidney and vasculardevelopment.
NTN4promotesglioblastomacell
proliferation;isupregulated in breast
carcinoma effusionscompared to 
corresponding solid tumours
CYSLTR
1 
cysteinyl
leukotriene 
receptor 1  
Receptorforcysteinylleukotrienesmediating
bronchoconstriction ofindividualswith and 
withoutasthma.StimulationbyLTD4resultsin
the contraction and proliferation of smooth 
muscle,edema,eosinophilmigrationand
damage to the mucuslayerin the lung.
Possibleroleingastriccarcinogenesis
GRIA2
glutamate 
receptor,
ionotropic, 
AMPA 2
Receptorforglutamatethatfunctionsas
ligand-gated ion channelin the centralnervous
system and plays an importantrole in 
excitatory synaptictransmission.L-glutamate 
actsasan excitatory neurotransmitteratmany 
synapses in the centralnervous system.
ExpressionofGRIA2predictsbetter
survivalin advanced ovarian 
adenocarcinomas
ERBB4
Tyrosine kinase-
type cell surface 
receptor HER4 
Tyrosine-protein kinase thatplaysan essential
role as cellsurface receptor for neuregulins 
and EGF family membersand regulates
developmentofthe heart,the centralnervous
system and the mammary gland,gene 
transcription, cell proliferation, differentiation, 
migrationandapoptosis.
ERBB4activationislinkedtoanoikis
suppression in Ewing sarcoma.
MutationallyactivatedERBB4alleles
werein20% ofmelanomacases.
ERBB4isanindependentprognostic
factor in serous ovarian cancer and 
selectively promotesovariancancer
cellgrowth in vitro.NuclearERBB4 
associated with inferiorsurvivalof
breastcancerpatientsascompared 
withmembranousstaining.
TXNIP 
thioredoxin 
interacting 
protein 
Mayactasanoxidativestressmediatorby
inhibiting thioredoxin activity or by limiting its 
bioavailability.Required forthe maturation of
naturalkillercells.Actsasa suppressorof
tumour cellgrowth 
 It has been identified as a tumour 
suppressorgene (TSG)in various 
solid tumours and haematological
malignancies.
SDC2 Syndecan2
The protein encoded bythisgene isa 
transmembrane (type I) heparan sulfate 
proteoglycan and isa memberofthe syndecan 
proteoglycan family.
Alteredsyndecan-2 expression has
been detected in severaldifferent
tumour types. 
SLC38A
5 
solute carrier
family 38, 
member5
Functionsasa sodium-dependentamino acid 
transporter which countertransport protons. 
Mediatesthesaturable,pH-sensitive,and 
electrogeniccotransportofseveralneutral
amino acidsincluding glycine,asparagine,
alanine,serine,glutamine and histidine with 
sodium 
Unknown11
BGN   biglycan 
The protein encoded bythisgene isa small
cellularorpericellularmatrix proteoglycan that
is closely related in structure to two other small 
proteoglycans,decorin and fibromodulin.This
protein playsa role in assembly ofcollagen 
fibrils and muscle regeneration.
Biglycanisaspecificmarkerandan
autocrine angiogenicfactoroftumour
endothelialcells.Biglycan expression 
correlates with aggressiveness and 
poorprognosisofgastriccancer.Up-
regulated biglycan expression 
correlates with the malignancy in 
human colorectalcancers.Biglycan is
overexpressed in pancreaticcancer
 
AASS 
aminoadipate-
semialdehyde 
synthase 
Bifunctionalenzymethatcatalyzesthefirsttwo
steps in lysine degradation. Unknown
SLITRK6
SLITandNTRK-
like family, 
member6
SLITRK6isanintegralmembraneproteinwith
2 N-terminal leucine-rich repeat(LRR) 
domains.Suppressesneurite outgrowth
DNAlosswasidentifiedin16% of
cases in a Trk-T1 transgenicmouse 
modelofthyroidneoplasia
ACSL4
acyl-CoA
synthetase long-
chain family 
member4
The protein encoded bythisgene isan 
isozyme of the long-chain fatty-acid-coenzyme 
A ligasefamilythatconvertsfreelong-chain 
fatty acids into fatty acyl-CoAesters,and
thereby play a key role in lipid biosynthesis 
and fatty acid degradation. 
ACSL4isincreasedinbreast,colon
and hepatocellularcarcinoma.
ATP8B1
ATPase,
aminophospholi
pid transporter,
class I,type 8B,
member1
Thisgene encodesa memberofthe P-type 
cation transportATPase family,which belongs 
to the subfamily of aminophospholipid-
transporting ATPases. May play a role in the 
transport of aminophospholipids from the outer 
to the inner leaflet of various membranesand 
the maintenance of asymmetric distribution of 
phospholipidsin the canicularmembrane.
PolymorphismsinATP8B1couldbe
possible riskmodifiersin 
cholangiocarcinoma 
MCF2
MCF.2cellline
derived 
transforming 
sequence 
Guaninenucleotideexchangefactor (GEF) 
that modulates the Rho family of GTPases. 
Promotestheconversionofsomememberof
the Rho family GTPase from the GDP-bound 
to the GTP-bound form.
The proto-Dbl(MCF2)transcriptwas
detected athigh frequency in some 
tumoral histio types of 
neuroectodermaland neuroendocrine 
origin.
TMEFF2
transmembrane 
protein with 
EGF-like and 
two follistatin-
like domains 2 
Maybeasurvivalfactorforhippocampaland
mesencephalicneurons.
The shedded form up-regulates 
cancercellproliferation,probably by 
promoting ERK1/2 phosphorylation.
Methylation-associated down-
regulation ofTMEFF2 gene may be 
involved in lung tumorigenesis and 
TMEFF2 methylation can serve asa 
specific blood-based biomarkerfor
NSCLC.
CPNE8 copine VIII
Mayfunctioninmembranetrafficking.Exhibits
calcium-dependentphospholipid binding 
properties
Unknown
GPNMB
glycoprotein 
(transmembrane
) nmb 
The protein encoded bythisgene isa type I
transmembrane glycoprotein which shows 
homology to the pMEL17 precursor,a
melanocyte-specific protein.
GPNMBishighlyexpressedin
metastaticmelanomaandinother
tumours 
ANXA3 annexin A3 
Thisprotein functionsin the inhibition of
phopholipase A2 and cleavage ofinositol1,2-
cyclic phosphate to form inositol1-phosphate.
Thisprotein mayalso playa role in anti-
coagulation.
Up-regulation ofAnxa3 is found to be 
correlated with enhanced drug 
resistance ofovarian cancer,to 
promote the developmentsof
colorectaladenocarcinoma and 
pancreaticcarcinoma,and to facilitate 
the metastasesoflung 
adenocarcinoma and 
hepatocarcinoma 12
COL21A
1 
collagen,type 
XXI,alpha1
Thisgene encodesthe alpha chain oftype XXI
collagen,a memberofthe FACIT collagen 
family (fibril-associated collagenswith 
interrupted helices). Type XXI collagen is 
localized to tissues containing type I collagen 
so,like othermembers ofthis collagen family,
it may serve to maintain the integrity of the 
extracellularmatrix.
Unknown
SYT14 synaptotagmin XIV
Thisgene isa memberofthe synaptotagmin 
gene family and encodesa protein similarto 
otherfamily membersthatmediate membrane 
trafficking in synaptic transmission. The 
encoded protein isa calcium-independent 
synaptotagmin.
Unknown
SYT4 synaptotagmin IV  
MaybeinvolvedinCa(2+)-dependent
exocytosisofsecretory vesiclesthrough 
Ca(2+)andphospholipidbindingtotheC2
domain ormay serve as Ca(2+)sensors in the 
processofvesiculartrafficking and exocytosis
Unknown
BHLHE4
1 
basichelix-loop-
helix family,
membere41
The encoded protein functionsasa 
transcriptional repressor and as a regulator of 
molecularclock.Defectsinthisgeneare
associated with the shortsleep phenotype.
DEC2(BHLHE41)wasupregulatedin
paclitaxel-treated breast cancer cells 
and hasanti-apoptoticeffectson the 
paclitaxel-induced apoptosis in human 
breastcancercells.DEC2 regulates
pro-apoptoticfactorBim in human oral
cancercells.
CPB2 carboxypeptidase B2 (plasma)
The protein encoded bythisgene isactivated 
by trypsin and actsoncarboxypeptidase B 
substrates.Cleaves C-terminal arginine or 
lysine residues from biologically active 
peptidesand down-regulates fibrinolysis.
CPB2cleavesosteoporinthat
contributes to malignantglioblastoma 
development
TGFB1
transforming 
growth factor,
beta 1 
Multifunctionalproteinthatcontrols
proliferation,differentiation and otherfunctions
in many cell types.
Thisgene isfrequentlyupregulated in 
tumour cells. Expression of TGF-β1 
wassignificantlyassociatedwith
aggressive behaviour and shorter 
disease specificsurvivalin non-
gastrointestinalstromaltumoursoft
tissue sarcomas. 
CD9 CD9molecule
Thisgene encodesa memberofthe 
transmembrane 4 superfamily, also known as 
the tetraspanin family. Involved in platelet
activation and aggregation.Regulates
paranodaljunction formation.Involved in cell
adhesion,cellmotility and tumourmetastasis.
OverexpressionofCD9inhuman
breastcancercellspromotesthe 
developmentofbone metastases.
CD9isapotentprognosticmarkerin 
gastricgastrointestinalstromal
tumours. CD9 mediates 
chemoresistance in smallcelllung 
cancer.
HISIH1A histone cluster1,H1a
Thisgene isintronlessand encodesa member
ofthe histone H1 family.Thisgene isfound in 
the large histone gene clusteron chromosome 
6.
Unknown
MCTP2
multipleC2
domains,
transmembrane 
2 
 BelongstotheMCTP family.Fiveisoformsof
the human protein are produced by alternative 
splicing.MCTP2 contains C2 domains, which
bind calcium in the absence ofphospholipids.
Unknown
CXCL4
(or PF4) plateletfactor4 
Thisgene encodesa memberofthe CXC 
chemokine family.This chemokine is released 
from the alpha granules of activated platelets 
in the form of a homotetramer which has high 
affinity forheparin and isinvolved in platelet
aggregation.Thisprotein ischemotacticfor
numerousothercelltype and also functionsas
an inhibitorofhematopoiesis,angiogenesis
and T-cellfunction.
PF4transfectionintotumourcells
inhibits angiogenesis, tumour growth 
and metastasis,and inhibitsmyeloma 
proliferation and angiogenesis in vivo. 13
  
TRIM22 tripartite motif containing 22 
The protein encoded bythisgene isa member
ofthe tripartite motif(TRIM)family.The TRIM 
motifincludesthreezinc-binding domains,a 
RING,aB-box type 1 and a B-box type 2,and 
a coiled-coilregion.This protein localizes to 
the cytoplasm and its expression is induced by 
interferon.
TRIM22 could be involved in 
proliferation and/ordifferentiation of
leukemic cells.
PCSK1
proprotein 
convertase 
subtilisin/kexin 
type 1 
The encoded protein isatype I proinsulin-
processing enzyme thatplaysa key role in 
regulating insulin biosynthesis. 
Thisencoded protein isassociated 
withcarcinoidtumors.
AREG amphiregulin 
Amphiregulin(AREG)isoneoftheligandsof
the epidermal growth factor receptor (EGFR). 
AREG playsacentralroleinmammarygland
developmentand branching morphogenesisin 
organsand isexpressed both in physiological
and in canceroustissues.
AREG has functionalrole in several
aspectsoftumorigenesis,including 
self-sufficiency in generating growth 
signals,limitless replicative potential,
tissue invasion and metastasis, 
angiogenesis,and resistance to 
apoptosis.
CRYGS crystallin,gamma S 
Thisgene encodesa protein initially 
considered to be a beta-crystallin butthe 
encoded protein ismonomericand hasgreater
sequence similarity to othergamma-crystallins.
Thisgene encodesthe mostsignificant
gamma-crystallin in adulteye lens tissue.
Unknown14
Supporting TableS2 Pathological features and cultureconditions of cell lines used in this 
study
 
 
TableS2 legend 
 
For p53 status;F:Functional;N:Non-functional
 
ITS:Insulin transferrin seleniummediasupplement(Invitrogen) 
IMDM:Iscove's Modified Dulbecco's Medium(Invitrogen) 
FBS:Fetalbovineserum(Invitrogen) 
RPMImedia(Invitrogen) 
 
Cellline Location Source
p53 
status
Chemotherapyprior
to cellline 
established 
Growth
Conditions
CHLA-9 Thoracic Establishedatdiagnosis
F None 20% FBS- IMDM+ 1% ITS 
TC32 Pelvic Establishedatdiagnosis
F None 10% FBS-RPMI
TC135
Thigh, 
quadriceps
mass
Establishedat
diagnosis
F None 10% FBS-RPMI
TC71 Humerus Post-chemo N 
Biopsyoflocally
recurrenttumour 
(originally metastatic) 
10% FBS-RPMI
CHLA-10 Thoracic Post-chemo N 
Cisplatin,etoposide,
doxorubicin,
cyclophosphamide
20% FBS- IMDM+ 
1% ITS 
CHLA-258 Lung metastasis Post-chemo 
N Post-myeloablative
chemotherapy 10% FBS- IMDM 
CHLA-25 Unknown Post-chemo N 
etoposide,ifosfamide,
MESNA,vincristine,
cyclophosphamide
10% FBS- IMDM 
COG-E-352 Fibula Post-chemo N 
Vincristine/adriamycin
/cyclophosphamide, 
alternating with 
ifosfamide/etoposide, 
followed by high dose 
carboplatin/ifosfamide
etoposide 
10% FBS-RPMI
SK-N-MC Retroorbitalmetastasis Post-chemo 
N 
Vincristine,
Cyclophosphamide,
Doxorubicin,
Actinomycin
10% FBS-RPMI
HEK-293T - 
Human
embryonic
kidney 
N Humanembryonic
kidney 10% FBS-DMEM 15
Supporting Table S3 Characteristics of a cohort of nineteen patients with primary and 
metastaticsamples. 
 
Characteristicsof19ESpatientswithpairedprimaryandmetastaticsamples
     
 Medianage,years (range)  19 (12-39)  
     
 Lung metastases(n=8)    
 Medianage,years(range) 17 (12-39)  
 Primarysite    
                 Extremity 4   
                 Non-extremity 4   
     
 
Timefrom diagnosistolungbiopsy/resection, 
median(range) 39 (7-61)  
 Medianoverallsurvival,months(range) NR (3-36)  
     
 BoneMarrow metastases(n=9)   
 Medianage,years(range) 21 (15-26)  
 Primarysite    
                Extremity 3   
                Non-extremity 6   
     
 Timeofbonemarrow biopsy Atdiagnosis  
 Medianoverallsurvival,months(range) 15 (7-51)  
     
 Bonemetastases(n=2)    
 Medianage,years 12  (7-16)  
 Primarysite    
                Extremity 1   
                Non-extremity 1   
 
Timefrom diagnosistobiopsyofbonemetastasis, 
 median(range) 4 (0-8)  
 Medianoverallsurvival,months(range) 12 (11-18)  
          
  16
Supporting TableS4 Clinicopathological characteristics of 48 patients with low versus high 
ERBB4 expression 
 
ERBB4expressioninES  Absent/low expression 
Moderate/high
expression 
P value 
(#)
Totalnumberofpatients 22 26   
Gender       0.555 
  Male 15 15   
  Female 7 11   
Ethnicity       0.687 
  Caucasian 18 23   
  Other 4 3   
Age       0.259 
  <15 years 14 12   
  >15 years 8 14   
Metastasesat
diagnosis    
  0.543 
  No 14 19   
  Yes 8 7   
Primarytumour site       0.393 
  Extremity 14 13   
  Non-extremity 8 13   
Primarytumour       0.106 
  Bone 21 20   
  Softtissue 1 6   
  17
 
Supporting TableS5 Description, origin and dilutions of allantibodies used in this study. 
 
 
 Antibodies Company/catalognumber Dilution
ERBB4 CellSignaling,4795 1:750 
ERBB4 SantaCruz,sc-283 1:1000 
PhosphoTyrosine SantaCruz,sc-508 1:1000 
TotalERK1/2 CellSignaling,9102 1:1000 
PhosphoERK1/2 CellSignaling,4370 1:1000 
TotalAkt CellSignaling,9272 1:2000 
PhosphoAktSer473 CellSignaling,9271 1:2000 
PhosphoAktThr308 CellSignaling,9275 1:1000 
Rac1 BD TransductionLaboratories,610650 1:2000 
Cdc42 BD TransductionLaboratories,610927 1:1000 
FAK SantaCruz,sc-558 1:1000 
PhosphoFAK Tyr397 CellSignaling,3283 1:1000 
Actin Sigma,A5316 1:5000 
c-PARP Asp214 CellSignaling,5625 1:1000 18
Supporting TableS6 NumericalPvalues and specificstatisticaltests used in articlefigures. 
Figure Conditions P value Statisticaltestused
1C  
(ERBB4 Jma) 
CHLA-9M CHLA-10M 1.9754E-05
ANOVA (Bonferroni-Holm posthoc)CHLA-9M CHLA-10S 0.000597972
CHLA-9S CHLA-10M 0.000833612
CHLA-9S CHLA-10S 0.001029301
1C  
(ERBB4 
CYT1)
CHLA-9M CHLA-10M 0.00018404
ANOVA (Bonferroni-Holm posthoc)
CHLA-9M CHLA-10S 0.001148124
CHLA-9S CHLA-10M 0.017569573
CHLA-9S CHLA-10S 0.00378169
1C  
(ERBB4 
CYT2)
CHLA-9M CHLA-10M 0.008151438
ANOVA (Bonferroni-Holm posthoc)CHLA-9M CHLA-10S 0.003036915
CHLA-9S CHLA-10M 0.044274017
CHLA-9S CHLA-10S 0.04143885
3B 
CHLA-9 CHLA-10 3.07171E-17
ANOVA (Bonferroni-Holm posthoc)CHLA-10 CHLA-10 1410 3.89726E-13
CHLA-10 CHLA-10 1411 8.9894E-15
3C 
CHLA-9 Scramb CHLA-10 Scramb 4.26309E-13
ANOVA (Bonferroni-Holm posthoc)
CHLA-10 Scramb CHLA-10 1410 1.84496E-08
CHLA-10 Scramb CHLA-10 1411 7.90466E-09
CHLA-9 Scramb CHLA-10 1410 1.67289E-08
CHLA-9 Scramb CHLA-10 1411 4.13507E-13
3D CHLA-25 Scramb CHLA-25 1410 0.003654356 ANOVA (Bonferroni-Holm posthoc)
CHLA-25 Scramb CHLA-25 1411 0.004660768
3E SK-N-MCScramb SK-N-MC1410 0.001374238 ANOVA (Bonferroni-Holm posthoc)
SK-N-MCScramb SK-N-MC1411 0.00462441
3F 
TC32 pLEOC TC32 ERBB4 0.02661
WilcoxonMatched-PairsSigned-Ranks
CHLA-9 pLEOC CHLA-9 ERBB4 0.00275
4A 
CHLA-9 Scramb M CHLA-10 Scramb S 0.017126224
ANOVA (Bonferroni-Holm posthoc)
CHLA-10 Scramb 
M CHLA-10 Scramb S 0.040223007
CHLA-10 Scramb 
S CHLA-10 1410 S 0.002460646
CHLA-10 Scramb 
S CHLA-10 1411 S 0.0025
4C 
CHLA-9 FS CHLA-10 FS 4.04774E-17
ANOVA (Bonferroni-Holm posthoc)
CHLA-9 R CHLA-10 R 1.37783E-19
CHLA-10 FS CHLA-10 1410 FS 3.86717E-16
CHLA-10 FS CHLA-10 1411 FS 8.98964E-15
CHLA-10 R CHLA-10 1410 R 1.40025E-15
CHLA-10 R CHLA-10 1411 R 6.01641E-11
4D 
CHLA-9 Scramb CHLA-10 Scramb 0.017727245
ANOVA (Bonferroni-Holm posthoc)CHLA-10 Scramb CHLA-10 1410 0.026039803
CHLA-10 Scramb CHLA-10 1411 0.01123813219
4E 
CHLA-9 Veh CHLA-9 ERBB4 0.041040926
ANOVA (Bonferroni-Holm posthoc)
CHLA-9 Veh CHLA-10 Veh 2.47925E-06
CHLA-9 Veh CHLA-10 UO126 9.29181E-05
CHLA-9 Veh CHLA-10 LY294002 2.42809E-06
CHLA-9 Veh CHLA-10 FAKinh14 5.21638E-06
CHLA-9 ERBB4 CHLA-10 Veh 6.27863E-05
CHLA-9 ERBB4 CHLA-10 UO126 0.000533042
CHLA-9 ERBB4 CHLA-10 LY294002 9.2794E-05
CHLA-10 Veh CHLA-10 LY294002 0.044232869
CHLA-10 Veh CHLA-10 FAKinh14 0.04514013
CHLA-10 Veh CHLA-10 FAKinhII 0.048193482
4F 
CHLA-9 Veh CHLA-9 ERBB4 0.002753734
ANOVA (Bonferroni-Holm posthoc)
CHLA-10 Veh CHLA-10 LY294002 0.043257732
CHLA-10 Veh CHLA-10 FAKinh14 0.040851498
CHLA-10 Veh CHLA-10 FAKinhII 0.044684588
CHLA-9 Veh CHLA-10 Veh 0.001228594
CHLA-9 ERBB4 CHLA-10 Veh 0.004780743
CHLA-9 Veh CHLA-10 UO126 0.00469077
CHLA-9 ERBB4 CHLA-10 UO126 0.038209269
CHLA-9 Veh CHLA-10 LY294002 0.021589258
CHLA-9 Veh CHLA-10 FAKinh14 0.000450516
CHLA-9 Veh CHLA-10 FAKinhII 0.000707759
CHLA-9 ERBB4 CHLA-10 LY294002 0.028708054
CHLA-9 ERBB4 CHLA-10 FAKinh14 0.02661532
CHLA-9 ERBB4 CHLA-10 FAKinhII 0.02408663
5A 
Control LY294002 5.752E-05
ANOVA (Bonferroni-Holm posthoc)Control FAKinh14 0.017224058
Control FAKinhII 0.018240602
5B 
Control LY294002 0.003776546
ANOVA (Bonferroni-Holm posthoc)Control FAKinh14 3.47639E-10
Control FAKinhII 1.22651E-11
5C 
(migration)
Scramb Rac1kd 3.11664E-07
WilcoxonMatched-PairsSigned-RanksCtrol Rac1DN 5.3178E-08
Scramb Aktkd 8.10351E-08
Ctrol AktDN 0.005814176
5C 
(invasion) 
Scramb Rac1kd 6.93326E-08
WilcoxonMatched-PairsSigned-RanksCtrol Rac1DN 1.13887E-07
Scramb Aktkd 0.000212785
Ctrol AktDN 3.75587E-07
6B 
CHLA-10 CHLA-10 ERBB4 kd 0.0435
Two samplesZ testforproportions(one-
tailed) 
6F 
CHLA-9 CHLA-9/ERBB4 0.0476
Two samplesZ testforproportions(one-
tailed) 
6H CHLA-9 CHLA-9/ERBB4 0.0394
Twosamples Z testforproportions (two-
tailed) 
7C CHLA-10 CHLA-10 ERBB4 kd 0.026578546
WilcoxonMatched-PairsSigned-Ranks
7D CHLA-10 CHLA-10 ERBB4 kd 0.020648647
WilcoxonMatched-PairsSigned-Ranks20
8A Primary Metastasis 0.04323
Fisher'sexacttest(twosided)
8B 
HighERBB4
Metastasis
HighERBB4
Primary 5.00E-07
Fisher'sexacttest(two sided)
Low ERBB4 
Metastasis
Low ERBB4 
Primary 5.00E-07
Fisher'sexacttest(two sided)
8E 
Absent/weak
ERBB4
Strong/moderate
ERBB4 0.0132 Gehan-Breslow-Wilcoxontest
S2E 
CHLA10M CHLA101410M 0.001238824
ANOVA (Bonferroni-Holm posthoc)CHLA10M CHLA-10 1411M 0.000471173
CHLA-10 S CHLA-10 1410 S 0.009983927
CHLA-10 S CHLA-10 1411 S 0.007526607
S3A 
CHLA-10 CHLA-10 1410 3.89726E-13
ANOVA (Bonferroni-Holm posthoc)CHLA-10 CHLA-10 1411 8.9894E-15
CHLA-10 Lapatinib 0.00889308
S3D 
CHLA-10 1410 CHLA-10 pLEOC 0.000679651
ANOVA (Bonferroni-Holm posthoc)
CHLA-10 1411 CHLA-10 pLEOC 0.002019235
CHLA-10 1410
CHLA-10 1410 
ERBB4 0.000820797
CHLA-10 1411
CHLA-10 1410 
ERBB4 0.002930856
CHLA-10 1410
CHLA-10 1411 
ERBB4 0.004832456
CHLA-10 1411
CHLA-10 1411 
ERBB4 0.017930066
CHLA-25 1410 CHLA-25 pLEOC 0.003267103
CHLA-25 1411 CHLA-25 pLEOC 0.002007035
CHLA-25 1410
CHLA-25 1410 
ERBB4 0.049380689
CHLA-25 1411
CHLA-25 1410 
ERBB4 0.008237516
CHLA-25 1410
CHLA-25 1411 
ERBB4 0.008404622
CHLA-25 1411
CHLA-25 1411 
ERBB4 0.007671029
SK-N-MC1410 SK-N-MCpLEOC 0.003055399
SK-N-MC1411 SK-N-MCpLEOC 0.001269884
SK-N-MC1410
SK-N-MC1410
ERBB4 0.008448919
SK-N-MC1411
SK-N-MC1410
ERBB4 0.007806959
SK-N-MC1410
SK-N-MC1411
ERBB4 0.009219662
SK-N-MC1411
SK-N-MC1411
ERBB4 0.009498295
S3E TC32 pLEOC TC32 ERBB4 0.01073 WilcoxonMatched-PairsSigned-Ranks
CHLA-9 pLEOC CHLA-9 ERBB4 0.00022
S4C 
p-Tyr
CHLA-9 CHLA-10  0.004360526
ANOVA (Bonferroni-Holm posthoc)
CHLA-9 ERBB4 CHLA-10 0.02409015
CHLA-10 CHLA-10 1410 0.026557832
CHLA-10 CHLA-10 1411 0.045368103
S4C 
p-Tyr397
CHLA-10 CHLA-10 1410 0.019249314 ANOVA (Bonferroni-Holm posthoc)
CHLA-10 CHLA-10 1411 0.010883253
 21
SUPPORTINGMATERIALSAND METHODS
Expression profiling and data analysis 
For gene expression profiling, RNA was extracted from ES cell lines and processed 
according to manufacturer’s instructions (Affymetrix, Inc, SantaClara, CA). Samples were
processed at the Genomics Core at Children’s Hospital Los Angeles (CHLA) using the
GeneChip Scanner 3000 7G System. Samples were hybridized onto Human Exon 1.0 ST 
(HuEx) Arrays and processed as required. For DNA analysis arrays, DNA was extracted from
celllines and processed according to manufacturer’s instructions (Affymetrix). Each sample
was hybridized onto aGenome-WideHuman SNP Array 6.0 (SNP 6.0). For HuEx arrays, 
CELfiles wereanalysed using Genomics Suite6.6beta(Partek, Inc, St. Louis, MO). Signal
intensities for probeselection regions (PSRs) werequantilenormalized by robustmultichip 
averaging (RMA) using na32 annotations.  Genelevelanalyses employed summarizing PSR 
expression. For SNP 6.0 arrays, CEL files were first analysed using Genotyping Console
4.1.1 (Affymetrix).  A quality controlthreshold for ContrastQC >0.35 was employed. For 
subsequent copy-number analysis, SNP 6.0 CEL files were uploaded into Genomics Suite
6.6beta(Partek). Analyses wereperformed attheCenter for Personalized MedicineatCHLA. 
RNA isolation, cDNA synthesis and TaqMan real-timequantitativePCR 
TotalRNA was isolated fromCHLA-9, TC32, TC135, TC71, CHLA-10, CHLA-25, CHLA-
258 and SK-N-MC ES cells growth as M or S, using RNeasy Total RNA Kit (QIAGEN). 
Real-timequantitativePCR (qPCR) analysis of cDNA samples was performed using Taqman 
customERBB4 primers and probes (FAM labeled;Applied Biosystems EuropeBV, UK) as 
previously described (Junttila et al, 2003) on a Mastercycler ® ep realplex (Eppendorf). 
ERBB4 fold changes werecalculated by 2-ddCT methods, and Actin was used as an internal
controlfor normalization. 
Immunoprecipitation and immunoblottingexperiments 22
ERBB4 tyrosinephosphorylation was evaluated in CHLA-9 and CHLA-10 cells grownas M 
or S cultures.  Cells were pre-incubated for 6 h in medium containing 0.5% FBS, and 
subsequently treated with 100 ng/mlNRG-1, NRG-2 or HB-EGF ligands for 30 min. Cells 
were lysed and immunoprecipitation was performed using an anti-ERBB4 Ab (Cell
Signaling) as previously described (Kang et al, 2007). Samples were immunoblotted with 
anti-phosphotyrosine (p-Tyr) and ERBB4 antibodies (Santa Cruz Biotechnology). Total
lysates used for ERBB4 immunoprecipitation wereprobed with anti-ActinAb (Sigma) as a
loading control. ERBB4 tyrosinekinasephosphorylation was additionally assessed in CHLA-
10 cells grown as M or S, and treated with 1 µM Lapatinib for 24 h. Immunoblotting was 
performed as described (Kang et al, 2007). FAK tyrosine phosphorylation (p-Tyr) was 
evaluated in CHLA-9, CHLA-9-ERBB4, CHLA-10, and 1410 and 1411 ERBB4shRNA 
CHLA-10 cells, plated as M or S cultures. FAK p-Tyr was also measured in implantation site
tumours isolated frommiceimplanted with CHLA-10 controlor CHLA-10 ERBB4 kd cells 
(threemiceper condition). Lysates were immunoprecipitated using an anti-FAK Ab (Santa
Cruz), and samples wereimmunoblotted with anti-p-Tyr, p-FAK Tyr397, or totalFAK Abs 
(SantaCruzBiotechnology). CHLA-10 cells were plated at semiconfluence, and 24 h later 
wereincubated for 16 h in thepresenceof 5 µM LY-294002 PI3K inhibitor, 10 µM UO-126 
ERK1/2 inhibitor, 5 µM FAK inhibitor 14 or 1 µM FAK inhibitor II. Moreover, ES cells 
grown as M, S, or under serum-starvation (SS) conditions for 24 h wereharvested, lysed, and 
processed as previously described (Kang etal, 2007). Western blotting was performed with 
Abs directed to ERBB4, p-AktSer 473 and Thr 308;totalAkt;p-ERK1/2 and totalERK1/2;
and Actin, depending on theexperimentalsetting. Detailed description, origin and dilutions 
of allantibodies used in this study havebeen given in Supporting Information Table S5.  
 
Human RTKarrays 23
CHLA-10 cells and ERBB4shRNA-transduced CHLA-10 cells grown as M or S were
harvested, washed, and lysed. 1 mg protein lysates wereincubated overnightwith Phospho-
RTK Arrays (R&D Systems) according to themanufacturer's instructions. Bound phospho-
RTKs were detected with a pan antiphosphotyrosine antibody conjugated to HRP using 
LumiGLO ReserveChemiluminescentSubstrate(KPL). 
Reversetranscription-PCR (RT-PCR) analyses of ERBB4ligands expressed in EScells 
TotalRNA fromCHLA-9 and CHLA-10 cells growth as M or S for 24 h, was isolated using 
RNeasy Total RNA Kit (QIAGEN). Reverse transcription reactions were performed using 
SuperScript™ II ReverseTranscriptase(Invitrogen) and thePCR was carried out, with little
modifications, according to (Adametal, 1999), using neuregulin-1 and 2 (NRG-1 and NRG-
2) primers as described (Revillion etal, 2008), and heparin-binding EGF-likegrowth factor 
(HB-EGF), amphiregulin (ARG), betacellulin (BTC), and GAPDH primers as described 
(Adametal, 1999), allfromInvitrogen. 
Wound healing migration assays 
TheIncuCyteTM live-cellimaging systemwas used to study cellmigration in scratch wound-
healing assays. ConfluentCHLA-9 and CHLA-10 cells transduced with Scrambled or 1410 
and 1411 ERBB4 shRNA constructs werewound-scratched and imaged over a30 h period at
2 h interval. CHLA-10 cells pretreated with 1 µM Lapatinib werealso analysed. Thevelocity 
of migration was quantified using Volocity4 analysis software(Improvision/Perkin Elmer) by 
measuringthedistancebetweentheinitialandfinalpositions of leadingedgecells30 h after 
wounding. Experiments were performed six times in duplicate and data was expressed as 
migration distancevs. time, or as velocity of migration (µm/sec). 
 
ERBB4 rescueexperiments and generation of point mutations 24
ERBB4 silentpointmutations weregenerated using full-length ERBB4 JM-a/CYT-1 and JM-
a/CYT-2 sequences and the QuikChange® II site-directed mutagenesis kit (Stratagene), 
according to the manufacturer's recommendations. To fully eliminate the ERBB4 shRNA 
knockdown effect, six to seven nucleicacids in the1410 and 1411 ERBB4 shRNA-targeted 
regions (in the JM-a/CYT-1 and JM-a/CYT-2 sequences) were mutated. The following 
primers wereused in each case: 
Mutated 
construct 
Sense Antisense 
1410 
ERBB4 
shRNA 
ggagaaactgtgaagattccagtagccatcaaa
atcctcaatgagacaactggtccc 
gggaccagttgtctcattgaggattttgatggctactg
gaatcttcacagtttctcc 
1411 
ERBB4 
shRNA 
gtccctgaaggaaatcagcgctggcaatattta
catcactgacaacagcaacctgtg 
cacaggttgctgttgtcagtgatgtaaatattgccagc
gctgatttccttcagggac 
 
ERBB4 wild-typeconstructs (pcDNA3.1 JM-a/CYT-1 and JM-b/CYT-2 isoforms, kind gift
of Prof Graham Carpenter) and mutant cDNAs were subcloned into the pENTR vector 
(Invitrogen) and the final constructs used for rescue or overexpression experiments were
obtained by LR reaction with the pLEOC (Gateway-compatible) destination vector, using the 
Gateway® Technology (Invitrogen). HEK293T cells were then transfected with the JM-
a/CYT-1 and JM-a/CYT-2 ERBB4 constructs (either wild type or carrying the silent point
mutations) and the pLEOC empty vector, as described above. For ERBB4 overexpression 
experiments CHLA-9 and TC32 cells were transduced with lentiviral particles containing 
controlpLEOC or wild typeJM-a/CYT-1 and JM-a/CYT-2 constructs. CHLA-10, CHLA-25 
and SK-N-MC scrambled or ERBB4shRNA cells were transduced with lentiviral particles 
containing pLEOC and JM-a/CYT-1, JM-a/CYT-2 ERBB4 constructs carrying the silent
pointmutations. Cells were selected with 10 µg/ml blasticidin (InvivoGen), added every 2 
days for oneweek beforebeing used for experiments. 
 25
PI staining/cell cycleexperiments  
Briefly, CHLA-10 scrambled and ERBB4 kd 1410 and 1411 cells weregrowth as M and S 
for 24 h. Cells were then harvested, centrifuged, washed and fixed by addition of ice-cold 
95% ethanol and were stored in ethanol overnight at -20°C prior to staining. Cell cycle
distribution was determined by staining with 20 µg/mlpropidiumiodide(PI, SigmaAldrich) 
and 100 µg/mlRNaseA (SigmaAldrich). Flow cytometricanalysis was performed using a
CyAnTM ADP flow cytometer (Beckman Coulter) and datawereacquired and analysed using 
the Summit software (Beckman Coulter). Apoptosis was analysed by flow cytometry and 
quantified as thesub-G1 (G0) population/fraction. 
Boyden chambermigration and invasion assays
Invasiveness and migration werequantified using MatrigelBD coated or uncoated Boyden 
chambers, respectively, according to the manufacturer’s instructions (BD Biosciences, 
Oxford, UK). 5x104 or 1.5x105 CHLA-9, CHLA-10, CHLA-25 and SK-N-MC cells 
transduced with Scrambled or ERBB4 shRNA constructs (1410 and 1411), and TC32 and 
CHLA-9 cells transduced with p.LEOC or ERBB4 JM-a/CYT-1 and JM-a/CYT-2 constructs 
were plated in 250 µl serum-free medium in each insert. Medium containing 10% FBS 
(Invitrogen) was added in the lower chamber as achemoattractant. Cells were incubated at 
37 °C for 16 or 24 h (migration or invasion, respectively).  Theinserts wereincubated for 20 
min in 70% Ethanol and cells were stained using 0.5% (w/v) Crystal violet and 1 mg/ml
Hoechst 33342 (Sigma) for 30 min. In some experiments, migration and invasion were
evaluated in CHLA-10 cells in the presence of 5 µM LY-294002 PI3K inhibitor, 5 µM 
FAKinh14, or 1 µM FAKinhII added to the upper and lower chambers. CHLA-10 cells 
transfected with scrambled (Dharmacon), Rac1 siRNA (FlexiTube siRNA, S102655051, 
Dharmacon), AKT1 and AKT2 siRNA oligos (M-003000-03-0005 and M-003001-02-0005;26
Thermo Scientific), or cells transfected with Addgene Myc-tagged Rac1T17 dominant
negative (Nobes & Hall, 1999), or HA-tagged AKT dominantnegative (Zhang etal, 2003) 
constructs werealso used in thesestudies. Migration and invasion rates werequantified by 
counting thenumber of cells in fiverandomfields for each condition, and mean values from
threeindependentexperiments wereused. 
Cell spreadingassays and quantification
Confluent CHLA-9 CHLA-10 cells transduced with scrambled or 1410 and 1411 
ERBB4shRNA constructs wereharvested by trypsinizaytion and replated for 2 h on plastic
dishes (for Rho GTPaseactivation experiments) or glass coverslips. Cells on glass werethen 
fixed with 4% paraformaldehyde(PFA) for 15 min and permeabilized with 0.1% Triton X-
100. Polymerized actin was stained using TRITC-Phalloidin (SigmaAldrich), followed by 10 
min incubation with 5µg/ml of thenuclear dyeHoechst 33342 (SigmaAldrich). Cells were
imaged using a 63×, 1.25 NA objective on a Leica SP2 confocal microscope (Leica 
Microsystems, UK).  All acquisition parameters were kept constant throughout each 
experimentand cellspreading was quantified 2 h after cellplating, according to (Priceetal, 
1998). 
Histological staining and IHC of murinetumourspecimens 
Animals were humanely sacrificed and the primary tumours and lungs were collected, 
formalin-fixed and paraffin-embedded following staining with haematoxylin and eosin 
(H&E) for histological analysis, using a Zeiss Axioplan2 fluorescence microscope (Carl
Zeiss GmbH). ERBB4 expression was analysed by IHC and was performed following 
deparaffinization and antigen retrieval(VentanaCC1), using an anti-ERBB4 antibody (Santa
CruzBiotechnology) diluted 1:50 and Ventanadiscovery XT system. Detection was carried 
out using Ultramap anti-Rabbit HRP (Ventana). Sections were counterstained with 27
hematoxylin (Vector Labs), and images wereacquired with aZeiss Axioplan2 fluorescence
microscope(CarlZeiss GmbH). 
WST-1 cell viability assay 
Cellviability was measured in CHLA-10 cells plated at2.5×104 cells/wellin 96-wellplates 
and treated with 5 µM LY-294002, 10 µM UO-126, 5 µM FAKinh14 or 1 µM FAKinhII; 
cells were monitored for a further 40 h. In some experiments, semiconfluent cultures of 
CHLA-10, CHLA-25, and SK-N-MC cells transduced with scrambled or ERBB4 shRNA 
constructs, and seeded at2×104 cells/well in 96-wellplates, weremonitored for 24 h. After 
this time, theWST-1 reagent(Roche) was added and theformation of theformazan dyewas 
allowed to proceed for 4 h at 37°C. WST-1 conversion was calculated as the difference
between thevalues obtained at440 nmand 620 nm, after subtraction of background values of 
WST-1 incubated in theabsenceof cells, measured on amicroplatereader (Thermo Scientific
Varioskan®Flash). Thegraphs weregenerated considering thehighestvalueof absorbance
from 3 experiments as 100%. The rest of thevalues werecalculated with reference to this 
maximum value. Data were expressed as percentage ± SD of at least three independent
experiments.  
Patient characteristics 
Nineteen paired primary and metastatic samples were obtained from ES patients; of them, 
sixteen were treated within theLondon SarcomaServicebetween 1996 and 2010 and were
obtained from theRoyalNationalOrthopaedicHospital (RNOH) Musculoskeletal Biobank 
(approved by the Cambridgeshire Research Ethics committee, Cambs. UK; Reference 
Number:09/H0304/78). Ninepatients had bonemarrow metastases, allpresenton diagnostic
staging examination.  Theother 7 patients had lung metastases thatwereresected a median of 
40 months (range 8-88) after diagnosis. The clinical characteristics of these patients are28
summarized in Supplementary TableS2.  A further threepaired samples wereobtained from
patients treated at AC Camargo Hospital. In addition, a tissue microarray (TMA) of 
diagnosticbiopsy specimens from94 ES patients with ES, diagnosed and treated attheAC 
Camargo Hospital from 1980 to 2008, wereavailable for ERBB4 expression analysis. The
median age at diagnosis of ES was 15 years (range 4 months - 52 years). Patients were
treated with multi-agent chemotherapy, local control with radiotherapy and surgery, or a
combination of these as appropriate for the period of the study and primary tumor site. 
Demographic data available from 48 patient records were used to examine potential
associations between clinico-pathological characteristics and ERBB4 expression 
(Supplementary TableS3).  In addition, outcomedatafrom51 patients with localized disease
atdiagnosis wereavailablefor disease-freesurvivalanalysis.
ERBB4 immunohistochemistry on pathologicspecimens 
ERBB4 immunohistochemistry staining was carried out using an anti-ERBB4 Ab (C-18, 
Santa Cruz Biotechnology) on a Leica Bond Bond-Max automated IHC Stainer. Semi-
quantitativescoring of histologicalstaining was performed using alinear scoring system: 0- 
absentstaining; 1-staining in 0-25%;2-staining in 26-50%;and 3-staining in 51-75% of the
analysed tissue and interpreted by two independent pathologists who were blinded to the
clinicalinformation. Positivecontroltissues included carcinomapositives for ERBB4. As a
negativecontrol, theERBB4 antibody (Ab) was omitted and substituted by an isotypecontrol
(rabbit IgG; Santa Cruz Biotechnology). Immunostaining with anti-ERBB4 Ab was 
performed on 5 μm patient sections from the TMA and applied in accordance with the
manufacturer's instructions (Santa Cruz Biotechnology). Slides were first incubated with a
peroxidase-blocking reagent for 5 minutes and then with primary anti-ERBB4 Ab for 30 
minutes followed by avisualization step using DAB staining. After a finalwash, theslides 
werecounterstained with hematoxylin. Scoring was performed according to thepathologist29
criteria from AC Camargo group, who followed the quantification of the average staining 
intensity as 0- negative, 1- weak, 2- moderate, or 3- strong. 30
SUPPORTINGREFERENCES
1. Adam RM, Borer JG, Williams J, Eastham JA, Loughlin KR, Freeman MR (1999) 
Amphiregulin is coordinately expressed with heparin-binding epidermal growth 
factor-like growth factor in the interstitial smooth muscle of the human prostate. 
Endocrinology 140: 5866-5875 
 
2. JunttilaTT, Laato M, Vahlberg T, SoderstromKO, VisakorpiT, Isola J, Elenius K 
(2003) Identification of patients with transitional cell carcinoma of the bladder 
overexpressing ErbB2, ErbB3, or specific ErbB4 isoforms: real-time reverse
transcription-PCR analysis in estimation of ErbB receptor status fromcancer patients. 
Clin Cancer Res 9: 5346-5357 
 
3. Kang HG, JenabiJM, Zhang J, KeshelavaN, ShimadaH, May WA, Ng T, Reynolds 
CP, TricheTJ, Sorensen PH (2007) E-cadherin cell-celladhesion in ewing tumor cells 
mediates suppression of anoikis through activation of the ErbB4 tyrosine kinase. 
Cancer research 67: 3094-3105 
 
4. Nobes CD, Hall A (1999) Rho GTPases control polarity, protrusion, and adhesion 
during cellmovement. TheJournalof cellbiology 144: 1235-1244 
 
5. PriceLS, Leng J, SchwartzMA, Bokoch GM (1998) Activation of Racand Cdc42 by 
integrins mediates cellspreading. Molecular biology of the cell9: 1863-1871 
 
6. Revillion F, Lhotellier V, Hornez L, Bonneterre J, Peyrat JP (2008) ErbB/HER 
ligands in human breast cancer, and relationships with their receptors, the bio-
pathological features and prognosis. Annals of oncology : official journal of the
European Society for MedicalOncology /ESMO 19: 73-80 
 
7. Zhang HM, Yuan J, Cheung P, Luo H, YanagawaB, Chau D, Stephan-Tozy N, Wong 
BW, Zhang J, Wilson JEetal(2003) Overexpression of interferon-gamma-inducible
GTPase inhibits coxsackievirus B3-induced apoptosis through the activation of the
phosphatidylinositol 3-kinase/Akt pathway and inhibition of viral replication. The
Journalof biologicalchemistry 278: 33011-33019 
 
 
 
